# Supplementary material for: Structural and biochemical basis of interdependent FANCI‐FANCD2 ubiquitination
Source: EMBO J. 2022 Nov 17;42(3):e111898. doi: 10.15252/embj.2022111898 (PMC9890228; doi:10.15252/embj.2022111898)
Supplement: Supplementary file 2 — Dataset EV1 [file EMBJ-42-e111898-s004.xlsx]

## Sheet: Legend
Dataset EV1
Source Data showig raw infrared intensities of quantified bands, as well as raw fluorescence values recorded, for LI-COR and PIFE experiments (see Material and Methods for details)

## Sheet: Raw Fluorescence values (PIFE)
Figure 2B
Protein complex		FANCD2				FANCI				FANCI-Ub				FANCI-Ub				FANCI-Ub				FANCI				FANCI				FANCI-Ub
						FANCD2				FANCD2				FANCD2				FANCD2				FANCD2-Ub				FANCD2-Ub				FANCD2-Ub
		FANCD2	FANCI-Ub = 0 nM			FANCI	FANCI-Ub = 0 nM			FANCI-Ub	FANCI = 0 nM			FANCI-Ub	FANCI = 0 nM			FANCI-Ub	FANCI = 0 nM			FANCI	FANCI-Ub = 0 nM			FANCI	FANCI = 0 nM			FANCI-Ub	FANCI = 0 nM
		titration	FANCI = 0 nM			titration	FANCD2 = 2500 nM			titration	FANCD2 = 2500 nM			titration	FANCD2 = 1955 nM			titration	FANCD2 = 3910 nM			titration	FANCD2-Ub = 2000 nM			titration	FANCD2-Ub = 2500 nM			titration	FANCD2-Ub = 2000 nM
		(nM)	#1	#2		(nM)	#1	#2		(nM)	#1	#2		(nM)	#1			(nM)	#1			(nM)	#1	#2		(nM)	#1			(nM)	#1	#2	#3
		5070	1282.67	1271.67		2500	1330.94	1425.04		2500	1478.68	1426.38		1955	1589.88			3910	1740.42			2000	1977.67	2030.43		2500	1304.63			2000	1757.42	1959.28	1932.77
		2535	1282.64	1250.35		1250	1347.13	1353.14		1250	1461.41	1430.94		977.5	1572.83			1955	1796.08			1000	2052.73	2159.33		1250	1458.54			1000	1720.79	1932.62	1863.92
		1267.5	1345.41	1272.57		625	1321.75	1334.12		625	1463.84	1451.2		488.75	1603.43			977.5	1821.63			500	2038.16	2231.33		625	1454.47			500	1790.3	1868.33	1787.63
		633.75	1304.9	1263.7		312.5	1272.7	1267.97		312.5	1455.72	1397.96		244.375	1565.96			488.75	1769.38			250	2008.65	2083.29		312.5	1385.79			250	1756.8	1909.61	1807.83
		316.875	1285.36	1266.8		156.25	1243.95	1291.68		156.25	1393.69	1359.04		122.188	1472.69			244.375	1819.1			62.5	1892.73	1925.92		156.25	1255.47			62.5	1443.06	1646.12	1632.34
		158.438	1240.38	1237.98		78.125	1233.8	1234.24		78.125	1315.12	1232.49		61.0938	1382.04			122.188	1700.57			31.25	1803.66	1751.78		78.125	1210.2			31.25	1467.28	1679.05	1635.14
		79.2188	1278.21	1250.85		39.0625	1236.85	1224.21		39.0625	1274.13	1290.2		30.5469	1338.16			61.0938	1654.76			7.8125	1659.22	1737.57		39.0625	1215.05			7.8125	1395.11	1554.83	1620.96
		39.6094	1141.15	1249.14		19.5312	1217.76	1169.79		19.5312	1265.27	1196.83		15.2734	1313.48			30.5469	1606.4			1.95312	1824.9	1784.52		19.5312	1181.52			3.90625	1342.64	ND	ND
						9.76562	1201.88	1193.12		9.76562	1227.62	1163.02		7.63672	1319.85			15.2734	1585.75							9.76562	1107.99			1.95312	1390.98	1596.94	1504.23
						4.88281	1193.7	1226.9		4.88281	1230.72	1156.01		3.81836	1318.15			7.63672	1576.5							4.88281	1093.14
						2.44141	1164.46	1183.5		2.44141	1243.9	1372.29		1.90918	1306.99											2.44141	1187.44
						1.2207	1182.08	1204.13		1.2207	1253.7	1320.69		0.95459	1310.88											1.2207	1124.26
		Baseline	1244			Baseline	1191	1199		Baseline	1230	1161		Baseline	1297.6			Baseline	1558			Baseline	1729.7			Baseline	1126.7			Baseline	1356	1563.5
		Plateau	NAD			Plateau	NAD	NAD		Plateau	1482	1445		Plateau	1602			Plateau	1810			Plateau	2074.7			Plateau	1415.2			Plateau	1769.8	1938.6
		Rejected as outliers
		ND: not done
		NAD: not accurately determined

## Sheet: LI-COR signal intensities
Signals reported are derived following substraction of background intensites
Figure 1								Figure 3C								Figure 3D									Figure 4B									Figure 4C									Figure 5C
		V5 (FANCI) detection								FANCD2 detection								V5 (FANCI) detection								V5 (FANCI) detection																		V5 (FANCI) detection
	I-Ub batch	Time (min)	Band	Channel	Area	Signal			FANCI	Time (min)	Band	Channel	Area	Signal			FANCD2	Time (min)	Band	Channel	Area	Signal				DNA	FANCD2	Time (min)	Band	Channel	Area	Signal			FANCD2	Time (min)	Band	Channel	Area	Signal				FANCD2	Band	Channel	Area	Signal
#1	#1	0	upper	700	848	117000		#1	I	0	upper	800	1166	58.2		#1	D2	0	upper	700	756	334			#1	x	x	0	upper	700	1078	31900		#1	x	0	upper	700	1083	74700			#1	x	upper	700	735	30800
#1	#1	0	lower	700	848	369		#1	I	0	lower	800	1166	8920		#1	D2	0	lower	700	756	33700			#1	x	x	0	lower	700	1078	360		#1	x	0	lower	700	1083	484			#1	x	lower	700	735	73800
#1	#1	10	upper	700	848	97700		#1	I	5	upper	800	1166	394		#1	D2	15	upper	700	756	-49.4			#1	x	x	30	upper	700	1078	3800		#1	x	30	upper	700	1083	77600			#1	x	upper	700	735	17700
#1	#1	10	lower	700	848	16500		#1	I	5	lower	800	1166	8710		#1	D2	15	lower	700	756	35200			#1	x	x	30	lower	700	1078	20000		#1	x	30	lower	700	1083	46600			#1	x	lower	700	735	22200
#1	#1	20	upper	700	848	98400		#1	I	10	upper	800	1166	684		#1	D2	30	upper	700	756	913			#1	YES	x	0	upper	700	1078	33000		#1	D2	0	upper	700	1083	90400			#1	WT	upper	700	735	51300
#1	#1	20	lower	700	848	27600		#1	I	10	lower	800	1166	8090		#1	D2	30	lower	700	756	34200			#1	YES	x	0	lower	700	1078	83.5		#1	D2	0	lower	700	1083	894			#1	WT	lower	700	735	38700
#1	#1	40	upper	700	848	80400		#1	I	20	upper	800	1166	1370		#1	D2	60	upper	700	756	2890			#1	YES	x	30	upper	700	1078	4920		#1	D2	30	upper	700	1083	102000			#1	HVP	upper	700	735	42800
#1	#1	40	lower	700	848	29400		#1	I	20	lower	800	1166	7280		#1	D2	60	lower	700	756	23600			#1	YES	x	30	lower	700	1078	5900		#1	D2	30	lower	700	1083	19500			#1	HVP	lower	700	735	55400
#2	#1	0	upper	700	848	97600		#1	I	40	upper	800	1166	3540		#1	D2	120	upper	700	756	16400			#2	x	x	0	upper	700	1078	32300		#1	D2-Ub	0	upper	700	1083	78500			#2	x	upper	700	735	29800
#2	#1	0	lower	700	848	202		#1	I	40	lower	800	1166	7550		#1	D2	120	lower	700	756	39800			#2	x	x	0	lower	700	1078	70.4		#1	D2-Ub	0	lower	700	1083	653			#2	x	lower	700	735	52400
#2	#1	10	upper	700	848	80800		#1	I-Ub	0	upper	800	1166	295		#1	D2-Ub	0	upper	700	756	802			#2	x	x	30	upper	700	1078	5590		#1	D2-Ub	30	upper	700	1083	76100			#2	x	upper	700	735	35400
#2	#1	10	lower	700	848	13700		#1	I-Ub	0	lower	800	1166	7960		#1	D2-Ub	0	lower	700	756	42900			#2	x	x	30	lower	700	1078	26400		#1	D2-Ub	30	lower	700	1080	24700			#2	x	lower	700	735	50800
#2	#1	20	upper	700	848	67800		#1	I-Ub	5	upper	800	1166	1350		#1	D2-Ub	15	upper	700	756	7410			#2	YES	x	0	upper	700	1078	31200		#2	x	0	upper	700	1080	65300			#2	WT	upper	700	735	45900
#2	#1	20	lower	700	848	18100		#1	I-Ub	5	lower	800	1166	6510		#1	D2-Ub	15	lower	700	756	29200			#2	YES	x	0	lower	700	1078	1400		#2	x	0	lower	700	1083	605			#2	WT	lower	700	735	37500
#2	#1	40	upper	700	848	65900		#1	I-Ub	10	upper	800	1166	2120		#1	D2-Ub	30	upper	700	756	13300			#2	YES	x	30	upper	700	1078	10900		#2	x	30	upper	700	1083	73700			#2	HVP	upper	700	735	61000
#2	#1	40	lower	700	848	24500		#1	I-Ub	10	lower	800	1166	4660		#1	D2-Ub	30	lower	700	756	23300			#2	YES	x	30	lower	700	1078	12600		#2	x	30	lower	700	1083	39200			#2	HVP	lower	700	735	57100
#1	#2	0	upper	700	848	76700		#1	I-Ub	20	upper	800	1166	3190		#1	D2-Ub	60	upper	700	756	19900			#3	x	x	0	upper	700	1078	36500		#2	D2	0	upper	700	1083	76300			#3	x	upper	700	735	51600
#1	#2	0	lower	700	848	-1800		#1	I-Ub	20	lower	800	1166	3320		#1	D2-Ub	60	lower	700	756	18100			#3	x	x	0	lower	700	1078	1580		#2	D2	0	lower	700	1083	880			#3	x	lower	700	735	68500
#1	#2	10	upper	700	848	78100		#1	I-Ub	40	upper	800	1243	4960		#1	D2-Ub	120	upper	700	756	30800			#3	x	x	30	upper	700	1078	6170		#2	D2	30	upper	700	1083	80900			#3	x	upper	700	735	28700
#1	#2	10	lower	700	848	5430		#1	I-Ub	40	lower	800	1243	3180		#1	D2-Ub	120	lower	700	756	16600			#3	x	x	30	lower	700	1078	17200		#2	D2	30	lower	700	1083	18700			#3	x	lower	700	735	60900
#1	#2	20	upper	700	848	72800		#2	I	0	upper	800	1166	50.3		#2	D2	0	upper	700	756	988			#3	YES	x	0	upper	700	1078	28800		#2	D2-Ub	0	upper	700	1083	67100			#3	WT	upper	700	735	57000
#1	#2	20	lower	700	848	11000		#2	I	0	lower	800	1166	10100		#2	D2	0	lower	700	756	49900			#3	YES	x	0	lower	700	1078	623		#2	D2-Ub	0	lower	700	1083	764			#3	WT	lower	700	735	37800
#1	#2	40	upper	700	848	68300		#2	I	5	upper	800	1166	303		#2	D2	15	upper	700	756	1600			#3	YES	x	30	upper	700	1078	12200		#2	D2-Ub	30	upper	700	1083	68600			#3	HVP	upper	700	735	36500
#1	#2	40	lower	700	848	18700		#2	I	5	lower	800	1166	8250		#2	D2	15	lower	700	756	40800			#3	YES	x	30	lower	700	1078	13500		#2	D2-Ub	30	lower	700	1083	16800			#3	HVP	lower	700	735	40600
#2	#2	0	upper	700	848	54700		#2	I	10	upper	800	1166	759		#2	D2	30	upper	700	756	2200			#1	x	D2	0	upper	700	1078	31700		#3	x	0	upper	700	1083	77500
#2	#2	0	lower	700	848	-2050		#2	I	10	lower	800	1166	7930		#2	D2	30	lower	700	756	31500			#1	x	D2	0	lower	700	1078	286		#3	x	0	lower	700	1083	665				WT: wild-type
#2	#2	10	upper	700	848	65400		#2	I	20	upper	800	1166	1380		#2	D2	60	upper	700	756	9620			#1	x	D2	30	upper	700	1078	8250		#3	x	30	upper	700	1083	77300				HVP: H209A, VP243AA
#2	#2	10	lower	700	848	5450		#2	I	20	lower	800	1166	7390		#2	D2	60	lower	700	756	42800			#1	x	D2	30	lower	700	1078	26900		#3	x	30	lower	700	1083	37600
#2	#2	20	upper	700	848	62500		#2	I	40	upper	800	1166	2940		#2	D2	120	upper	700	756	13900			#1	YES	D2	0	upper	700	1078	29900		#3	D2	0	upper	700	1083	85100
#2	#2	20	lower	700	848	10300		#2	I	40	lower	800	1166	6940		#2	D2	120	lower	700	756	32300			#1	YES	D2	0	lower	700	1078	139		#3	D2	0	lower	700	1083	1020
#2	#2	40	upper	700	848	53000		#2	I-Ub	0	upper	800	1166	357		#2	D2-Ub	0	upper	700	756	1940			#1	YES	D2	30	upper	700	1078	25800		#3	D2	30	upper	700	1083	81000
#2	#2	40	lower	700	848	11300		#2	I-Ub	0	lower	800	1166	7860		#2	D2-Ub	0	lower	700	756	46800			#1	YES	D2	30	lower	700	1078	6310		#3	D2	30	lower	700	1083	16000
#1	#3	0	upper	700	848	109000		#2	I-Ub	5	upper	800	1166	1350		#2	D2-Ub	15	upper	700	756	10700			#2	x	D2	0	upper	700	1078	25900		#3	D2-Ub	0	upper	700	1083	76000
#1	#3	0	lower	700	848	158		#2	I-Ub	5	lower	800	1166	5260		#2	D2-Ub	15	lower	700	756	42100			#2	x	D2	0	lower	700	1078	601		#3	D2-Ub	0	lower	700	1083	592
#1	#3	10	upper	700	848	110000		#2	I-Ub	10	upper	800	1166	2470		#2	D2-Ub	30	upper	700	756	21400			#2	x	D2	30	upper	700	1078	4410		#3	D2-Ub	30	upper	700	1083	76100
#1	#3	10	lower	700	848	28100		#2	I-Ub	10	lower	800	1166	4070		#2	D2-Ub	30	lower	700	756	36100			#2	x	D2	30	lower	700	1078	22900		#3	D2-Ub	30	lower	700	1083	17000
#1	#3	20	upper	700	848	51500		#2	I-Ub	20	upper	800	1166	2470		#2	D2-Ub	60	upper	700	756	28300			#2	YES	D2	0	upper	700	1078	15700
#1	#3	20	lower	700	848	18400		#2	I-Ub	20	lower	800	1166	1770		#2	D2-Ub	60	lower	700	756	23400			#2	YES	D2	0	lower	700	1078	1160
#1	#3	40	upper	700	848	59300		#2	I-Ub	40	upper	800	1166	5370		#2	D2-Ub	120	upper	700	756	33100			#2	YES	D2	30	upper	700	1078	15800
#1	#3	40	lower	700	848	29500		#2	I-Ub	40	lower	800	1166	2270		#2	D2-Ub	120	lower	700	756	19000			#2	YES	D2	30	lower	700	1078	5380
#2	#3	0	upper	700	848	98900		#3	I	0	upper	800	1166	232		#3	D2	0	upper	700	756	549			#3	x	D2	0	upper	700	1078	30800
#2	#3	0	lower	700	848	2450		#3	I	0	lower	800	1166	10600		#3	D2	0	lower	700	756	51500			#3	x	D2	0	lower	700	1078	226
#2	#3	10	upper	700	848	91200		#3	I	5	upper	800	1166	830		#3	D2	15	upper	700	756	543			#3	x	D2	30	upper	700	1078	5160
#2	#3	10	lower	700	848	24100		#3	I	5	lower	800	1166	8410		#3	D2	15	lower	700	756	50800			#3	x	D2	30	lower	700	1078	18800
#2	#3	20	upper	700	848	74500		#3	I	10	upper	800	1166	2230		#3	D2	30	upper	700	756	5960			#3	YES	D2	0	upper	700	1078	26200
#2	#3	20	lower	700	848	30100		#3	I	10	lower	800	1166	10000		#3	D2	30	lower	700	756	62300			#3	YES	D2	0	lower	700	1078	241
#2	#3	40	upper	700	848	74100		#3	I	20	upper	800	1166	2310		#3	D2	60	upper	700	756	13200			#3	YES	D2	30	upper	700	1078	22700
#2	#3	40	lower	700	848	36100		#3	I	20	lower	800	1166	6520		#3	D2	60	lower	700	756	59200			#3	YES	D2	30	lower	700	1078	7160
								#3	I	40	upper	800	1166	5020		#3	D2	120	upper	700	756	21800			#1	x	D2-Ub	0	upper	700	1357	67700
								#3	I	40	lower	800	1166	7780		#3	D2	120	lower	700	756	48700			#1	x	D2-Ub	0	lower	700	1357	447
		FANCD2 detection						#3	I-Ub	0	upper	800	1166	250		#3	D2-Ub	0	upper	700	756	-875			#1	x	D2-Ub	30	upper	700	1357	20100
	I-Ub batch	Time (min)	Band	Channel	Area	Signal		#3	I-Ub	0	lower	800	1166	11900		#3	D2-Ub	0	lower	700	756	69900			#1	x	D2-Ub	30	lower	700	1357	54000
#1	#1	0	upper	800	918	31900		#3	I-Ub	5	upper	800	1166	1460		#3	D2-Ub	15	upper	700	756	16000			#1	YES	D2-Ub	0	upper	700	1357	64600
#1	#1	0	lower	800	918	1690		#3	I-Ub	5	lower	800	1166	5620		#3	D2-Ub	15	lower	700	756	56600			#1	YES	D2-Ub	0	lower	700	1357	89.3
#1	#1	10	upper	800	918	17100		#3	I-Ub	10	upper	800	1166	3300		#3	D2-Ub	30	upper	700	756	29400			#1	YES	D2-Ub	30	upper	700	1357	47300
#1	#1	10	lower	800	918	21900		#3	I-Ub	10	lower	800	1166	5390		#3	D2-Ub	30	lower	700	756	51200			#1	YES	D2-Ub	30	lower	700	1357	12800
#1	#1	20	upper	800	918	17200		#3	I-Ub	20	upper	800	1166	4220		#3	D2-Ub	60	upper	700	756	32800			#2	x	D2-Ub	0	upper	700	1357	86600
#1	#1	20	lower	800	918	25300		#3	I-Ub	20	lower	800	1166	2660		#3	D2-Ub	60	lower	700	756	34900			#2	x	D2-Ub	0	lower	700	1357	262
#1	#1	40	upper	800	918	11100		#3	I-Ub	40	upper	800	1166	4780		#3	D2-Ub	120	upper	700	756	44300			#2	x	D2-Ub	30	upper	700	1357	16200
#1	#1	40	lower	800	918	25600		#3	I-Ub	40	lower	800	1166	2050		#3	D2-Ub	120	lower	700	756	32500			#2	x	D2-Ub	30	lower	700	1357	46000
#2	#1	0	upper	800	918	42500																			#2	YES	D2-Ub	0	upper	700	1357	68500
#2	#1	0	lower	800	918	3520																			#2	YES	D2-Ub	0	lower	700	1357	94.3
#2	#1	10	upper	800	918	18400																			#2	YES	D2-Ub	30	upper	700	1357	51900
#2	#1	10	lower	800	918	25100																			#2	YES	D2-Ub	30	lower	700	1357	15200
#2	#1	20	upper	800	918	14200																			#3	x	D2-Ub	0	upper	700	1357	57500
#2	#1	20	lower	800	918	24500																			#3	x	D2-Ub	0	lower	700	1357	117
#2	#1	40	upper	800	918	10500																			#3	x	D2-Ub	30	upper	700	1357	24400
#2	#1	40	lower	800	918	24900																			#3	x	D2-Ub	30	lower	700	1357	50200
#1	#2	0	upper	800	918	34200																			#3	YES	D2-Ub	0	upper	700	1357	68300
#1	#2	0	lower	800	918	1720																			#3	YES	D2-Ub	0	lower	700	1357	39
#1	#2	10	upper	800	918	14100																			#3	YES	D2-Ub	30	upper	700	1357	54200
#1	#2	10	lower	800	918	21800																			#3	YES	D2-Ub	30	lower	700	1357	15400
#1	#2	20	upper	800	918	12000
#1	#2	20	lower	800	918	23400
#1	#2	40	upper	800	918	9230																				FANCD2 detection
#1	#2	40	lower	800	918	26300																				DNA	FANCI	Time (min)	Band	Channel	Area	Signal
#2	#2	0	upper	800	918	34600																			#1	x	x	0	upper	800	1140	1150
#2	#2	0	lower	800	918	1440																			#1	x	x	0	lower	800	1140	73.5
#2	#2	10	upper	800	918	17800																			#1	x	x	30	upper	800	1140	55
#2	#2	10	lower	800	918	23400																			#1	x	x	30	lower	800	1140	1460
#2	#2	20	upper	800	918	13900																			#1	YES	x	0	upper	800	1140	1380
#2	#2	20	lower	800	918	27000																			#1	YES	x	0	lower	800	1140	46.4
#2	#2	40	upper	800	918	7550																			#1	YES	x	30	upper	800	1140	65.6
#2	#2	40	lower	800	918	25200																			#1	YES	x	30	lower	800	1140	1000
#1	#3	0	upper	800	918	27100																			#2	x	x	0	upper	800	1140	1410
#1	#3	0	lower	800	918	1040																			#2	x	x	0	lower	800	1140	54.4
#1	#3	10	upper	800	918	17800																			#2	x	x	30	upper	800	1140	95.6
#1	#3	10	lower	800	918	17800																			#2	x	x	30	lower	800	1140	1470
#1	#3	20	upper	800	918	12800																			#2	YES	x	0	upper	800	1140	1100
#1	#3	20	lower	800	918	14000																			#2	YES	x	0	lower	800	1140	62
#1	#3	40	upper	800	918	12800																			#2	YES	x	30	upper	800	1140	82.8
#1	#3	40	lower	800	918	20500																			#2	YES	x	30	lower	800	1140	1440
#2	#3	0	upper	800	918	30400																			#3	YES	x	0	upper	800	1140	1340
#2	#3	0	lower	800	918	1250																			#3	YES	x	0	lower	800	1140	49.5
#2	#3	10	upper	800	918	22700																			#3	YES	x	30	upper	800	1140	76.2
#2	#3	10	lower	800	918	18800																			#3	YES	x	30	lower	800	1140	1410
#2	#3	20	upper	800	918	14500																			#1	x	I	0	upper	800	1242	77400
#2	#3	20	lower	800	918	18600																			#1	x	I	0	lower	800	1242	5370
#2	#3	40	upper	800	918	9250																			#1	x	I	30	upper	800	1242	3920
#2	#3	40	lower	800	918	20600																			#1	x	I	30	lower	800	1242	62600
																									#1	YES	I	0	upper	800	1242	86600
																									#1	YES	I	0	lower	800	1242	5540
																									#1	YES	I	30	upper	800	1242	4630
																									#1	YES	I	30	lower	800	1242	67400
																									#2	x	I	0	upper	800	1242	76100
																									#2	x	I	0	lower	800	1242	7190
																									#2	x	I	30	upper	800	1242	8030
																									#2	x	I	30	lower	800	1242	66100
																									#2	YES	I	0	upper	800	1242	92500
																									#2	YES	I	0	lower	800	1242	1240
																									#2	YES	I	30	upper	800	1242	3530
																									#2	YES	I	30	lower	800	1242	79200
																									#3	YES	I	0	upper	800	1242	79600
																									#3	YES	I	0	lower	800	1242	4100
																									#3	YES	I	30	upper	800	1242	5500
																									#3	YES	I	30	lower	800	1242	60800
																									#1	x	I-Ub	0	upper	800	1062	1880
																									#1	x	I-Ub	0	lower	800	1062	34.9
																									#1	x	I-Ub	30	upper	800	1062	202
																									#1	x	I-Ub	30	lower	800	1062	2010
																									#1	YES	I-Ub	0	upper	800	1062	2500
																									#1	YES	I-Ub	0	lower	800	1062	35.4
																									#1	YES	I-Ub	30	upper	800	1062	517
																									#1	YES	I-Ub	30	lower	800	1062	1750
																									#2	x	I-Ub	0	upper	800	1062	2200
																									#2	x	I-Ub	0	lower	800	1062	42.8
																									#2	x	I-Ub	30	upper	800	1062	139
																									#2	x	I-Ub	30	lower	800	1062	1380
																									#2	YES	I-Ub	0	upper	800	1062	1710
																									#2	YES	I-Ub	0	lower	800	1062	20.6
																									#2	YES	I-Ub	30	upper	800	1062	357
																									#2	YES	I-Ub	30	lower	800	1062	1360
																									#3	x	I-Ub	0	upper	800	1062	1820
																									#3	x	I-Ub	0	lower	800	1062	36.3
																									#3	x	I-Ub	30	upper	800	1062	189
																									#3	x	I-Ub	30	lower	800	1062	2130
																									#3	YES	I-Ub	0	upper	800	1062	2050
																									#3	YES	I-Ub	0	lower	800	1062	25.7
																									#3	YES	I-Ub	30	upper	800	637	568
																									#3	YES	I-Ub	30	lower	800	637	1520
[truncated: 6 more columns]
